# Supplementary material for: Identification of Rf9, a Gene Contributing to the Genetic Complexity of Fertility Restoration in Hybrid Wheat
Source: Front Plant Sci. 2020 Dec 10;11:577475. doi: 10.3389/fpls.2020.577475 (PMC7758405; doi:10.3389/fpls.2020.577475)
Supplement: Supplementary Table 1 — Primer sequences designed for KASP_IWB72107 marker associated with the gene Rf3. [file Table_1.xlsx]

## Sheet: Info
		Supplementary Tables
		Title	Identification of Rf9, a gene contributing to the genetic complexity of fertility restoration in hybrid wheat
		Journal	Frontiers in Plant Science
		Author names	Fahimeh Shahinnia, Manuel Geyer, Annette Block, Volker Mohler, Lorenz Hartl
		Corresponding author	Lorenz Hartl : Lorenz.Hartl@lfl.bayern.de
		Affiliation	Institute for Crop Science and Plant Breeding, Bavarian State Research Center for Agriculture, Am Gereuth 8, 85354 Freising, Germany

## Sheet: Table S1
Table 1 Primer sequences designed for KASP_IWB72107 marker associated with the gene Rf3.
Primer	Sequences (5′-3′)
IWB72107	Fam-labelled	GAAGGTGACCAAGTTCATGCTCGGCGTCCCAGTCCGCGT
	Hex-labelled	GAAGGTCGGAGTCAACGGATTGGCGTCCCAGTCCGCGC
	Common	CGACGACGAGGATGCCGAGTTT

## Sheet: Table S2
Table S2 Position of the markers (cM) in 21 linkage groups of wheat in BC1 Gerek 79 mapping population.
Individual	Locus	Position (cM)	Chromosome
38	IWB34474	0.00	1A
75	IWA2015	0.32	1A
42	IWB35143	0.47	1A
69	IWB71745	1.19	1A
66	IWB60809	1.86	1A
15	IWB10491	2.39	1A
32	IWB26765	2.52	1A
76	IWA2317	4.36	1A
85	IWA4523	4.81	1A
57	IWB46190	4.91	1A
47	IWB39248	5.12	1A
80	IWA2818	5.45	1A
86	IWA4898	5.70	1A
7	IWB4804	6.04	1A
29	IWB23299	6.09	1A
14	IWB10474	9.01	1A
22	IWB11932	10.10	1A
68	IWB64984	10.38	1A
81	IWA3195	10.57	1A
73	IWA136	11.09	1A
37	IWB31625	11.23	1A
48	IWB40130	12.55	1A
88	IWA5047	12.98	1A
61	IWB50892	14.45	1A
58	IWB47502	17.07	1A
82	IWA3435	17.65	1A
35	IWB29580	18.06	1A
16	IWB10668	19.73	1A
31	IWB26708	26.44	1A
2	IWB544	26.80	1A
3	IWB1972	32.59	1A
90	IWA6934	33.00	1A
30	IWB26566	38.94	1A
56	IWB45961	39.23	1A
51	IWB41872	39.39	1A
64	IWB60627	39.64	1A
87	IWA4955	39.76	1A
78	IWA2491	40.31	1A
49	IWB40975	40.58	1A
46	IWB38172	40.83	1A
53	IWB43631	43.39	1A
74	IWA560	43.67	1A
89	IWA6553	43.89	1A
44	IWB36076	44.25	1A
60	IWB50788	46.21	1A
21	IWB11628	46.53	1A
11	IWB7874	48.01	1A
79	IWA2598	49.55	1A
43	IWB35955	50.21	1A
92	IWA7898	50.43	1A
20	IWB11515	50.61	1A
91	IWA7577	50.80	1A
39	IWB34496	51.02	1A
13	IWB10043	51.30	1A
55	IWB44485	51.73	1A
33	IWB27914	55.03	1A
26	IWB20955	58.43	1A
25	IWB13493	58.60	1A
54	IWB44145	58.71	1A
28	IWB22518	58.74	1A
41	IWB35080	58.94	1A
24	IWB13492	59.02	1A
23	IWB12984	59.10	1A
10	IWB7828	59.26	1A
6	IWB3618	59.43	1A
52	IWB43481	59.65	1A
19	IWB11503	60.02	1A
63	IWB59114	63.73	1A
45	IWB36084	64.06	1A
40	IWB35066	66.36	1A
4	IWB3419	69.67	1A
36	IWB31602	69.93	1A
50	IWB40979	72.95	1A
65	IWB60691	75.48	1A
17	IWB11044	76.26	1A
27	IWB22005	76.65	1A
84	IWA4506	85.17	1A
71	IWB72794	88.29	1A
8	IWB5889	88.79	1A
5	IWB3519	89.59	1A
12	IWB9312	89.85	1A
67	IWB63564	90.24	1A
70	IWB72128	90.95	1A
77	IWA2452	92.74	1A
18	IWB11202	94.18	1A
83	IWA4351	105.45	1A
34	IWB28577	105.97	1A
9	IWB7470	106.34	1A
1	IWB525	107.36	1A
59	IWB47523	108.65	1A
25	IWB10856	0.00	1B
66	IWA61	4.69	1B
58	IWB64595	7.01	1B
59	IWB65069	7.13	1B
70	IWA4073	7.59	1B
56	IWB60993	40.99	1B
6	AX-94796921	42.08	1B
17	IWB9435	42.22	1B
21	IWB9932	42.61	1B
50	IWB48031	43.16	1B
36	IWB29515	43.25	1B
51	IWB51241	43.63	1B
64	IWB73332	43.99	1B
67	IWA131	54.69	1B
40	IWB34367	55.05	1B
8	AX-95194781	55.33	1B
28	IWB11830	59.09	1B
39	IWB33517	60.07	1B
10	IWB5590	60.82	1B
52	IWB51782	61.02	1B
72	IWA5561	61.12	1B
26	IWB11009	61.15	1B
54	IWB59187	61.72	1B
30	IWB14021	61.85	1B
47	IWB45407	65.13	1B
55	IWB60063	66.19	1B
44	IWB42604	66.30	1B
5	AX-94632321	67.71	1B
33	IWB25041	68.80	1B
62	IWB71353	69.36	1B
41	IWB34737	69.62	1B
69	IWA1890	70.27	1B
7	AX-95152246	70.43	1B
2	AX-94488007	71.18	1B
65	IWB73514	71.53	1B
18	IWB9482	71.91	1B
13	IWB7846	72.27	1B
4	AX-94526208	72.64	1B
37	IWB31916	72.80	1B
3	AX-94492031	73.08	1B
20	IWB9918	73.39	1B
61	IWB65947	73.45	1B
16	IWB9208	75.26	1B
35	IWB26591	75.49	1B
60	IWB65711	77.18	1B
45	IWB43857	77.74	1B
24	IWB10768	78.87	1B
32	IWB18556	80.52	1B
53	IWB58214	85.63	1B
22	IWB10286	86.97	1B
71	IWA5352	87.47	1B
11	IWB6947	87.65	1B
23	IWB10454	95.35	1B
29	IWB12093	95.56	1B
31	IWB14791	105.66	1B
46	IWB44606	108.82	1B
43	IWB36268	117.61	1B
9	IWB4686	119.58	1B
49	IWB47986	126.53	1B
38	IWB31941	132.47	1B
12	IWB7059	133.29	1B
57	IWB61210	133.94	1B
68	IWA724	135.24	1B
19	IWB9772	136.35	1B
14	IWB9040	136.72	1B
34	IWB25583	137.95	1B
11	IWB26981	0.00	1D
10	IWB24130	0.29	1D
14	IWB35354	6.03	1D
7	IWB15693	7.43	1D
8	IWB17311	8.21	1D
5	IWB11524	16.64	1D
15	IWB35682	17.09	1D
1	IWB6579	17.56	1D
20	IWA980	17.77	1D
16	IWB43648	31.37	1D
3	IWB7250	31.60	1D
4	IWB8739	31.73	1D
9	IWB17816	31.74	1D
6	IWB12851	31.98	1D
2	IWB6723	32.15	1D
12	IWB27183	32.51	1D
18	IWB57122	32.61	1D
17	IWB50995	32.95	1D
21	IWA6805	36.27	1D
62	IWB60198	0.00	2A
67	IWB64155	4.16	2A
68	IWB64156	5.59	2A
43	IWB35077	14.64	2A
39	IWB32082	17.05	2A
69	IWB64957	17.53	2A
78	IWA5161	17.93	2A
23	IWB12381	46.79	2A
56	IWB53795	47.38	2A
51	IWB45420	47.69	2A
64	IWB61279	49.83	2A
76	IWA2259	49.99	2A
80	IWA5585	50.13	2A
26	IWB21883	50.31	2A
58	IWB54724	50.36	2A
17	IWB10811	50.78	2A
1	AX-94594842	50.82	2A
29	IWB23044	53.18	2A
61	IWB59834	53.21	2A
60	IWB59725	54.08	2A
9	IWB7112	54.42	2A
57	IWB53862	54.48	2A
38	IWB30108	54.62	2A
70	IWB65859	54.73	2A
19	IWB11079	54.77	2A
81	IWA6564	54.87	2A
48	IWB44985	54.90	2A
73	IWA562	54.91	2A
54	IWB49021	54.94	2A
2	AX-94705421	55.00	2A
28	IWB22683	55.11	2A
71	IWB67305	55.22	2A
41	IWB34544	55.30	2A
42	IWB34593	55.49	2A
22	IWB11681	55.59	2A
21	IWB11613	55.71	2A
63	IWB60425	55.78	2A
13	IWB8175	55.98	2A
52	IWB45445	56.26	2A
66	IWB63271	58.10	2A
77	IWA2602	65.49	2A
32	IWB25230	89.70	2A
27	IWB22184	96.68	2A
59	IWB57879	96.91	2A
16	IWB10217	97.91	2A
50	IWB45009	98.13	2A
47	IWB44193	102.50	2A
82	IWA6745	105.72	2A
25	IWB20060	106.09	2A
85	IWA1413	0.00	2B
65	IWB56957	1.84	2B
35	IWB25535	2.58	2B
91	IWA4723	3.36	2B
24	IWB11379	3.91	2B
23	IWB11217	4.37	2B
67	IWB59562	8.32	2B
79	IWB71518	10.50	2B
2	AX-94929616	11.13	2B
34	IWB23330	11.56	2B
11	IWB6356	25.49	2B
7	IWB4667	26.81	2B
95	IWA6767	27.40	2B
18	IWB9433	28.70	2B
56	IWB46375	38.07	2B
93	IWA5736	44.02	2B
98	IWA7120	44.40	2B
3	AX-95186189	44.89	2B
4	IWB167	49.50	2B
57	IWB46469	51.30	2B
68	IWB59624	52.82	2B
19	IWB9450	55.29	2B
97	IWA6893	55.67	2B
13	IWB7072	56.81	2B
47	IWB32627	57.09	2B
9	IWB5826	57.76	2B
14	IWB7198	58.00	2B
82	IWB73607	58.16	2B
43	IWB32005	58.52	2B
44	IWB32006	58.85	2B
25	IWB11750	60.28	2B
90	IWA3924	60.70	2B
96	IWA6830	62.02	2B
71	IWB65378	62.79	2B
64	IWB54789	62.84	2B
74	IWB65990	64.59	2B
49	IWB35243	65.03	2B
60	IWB49756	65.08	2B
16	IWB7961	65.15	2B
53	IWB43295	66.86	2B
37	IWB27810	67.16	2B
55	IWB45905	67.58	2B
39	IWB28408	67.96	2B
66	IWB57571	68.71	2B
52	IWB40211	70.16	2B
20	IWB9833	70.49	2B
51	IWB36203	76.42	2B
61	IWB50897	76.69	2B
94	IWA6317	80.49	2B
54	IWB44123	81.15	2B
40	IWB28695	82.23	2B
42	IWB31994	82.42	2B
8	IWB4886	82.47	2B
73	IWB65526	82.71	2B
48	IWB35072	82.86	2B
12	IWB6515	82.93	2B
62	IWB52559	83.22	2B
72	IWB65443	83.30	2B
33	IWB22281	84.91	2B
45	IWB32165	85.75	2B
36	IWB26191	85.83	2B
17	IWB8789	85.89	2B
6	IWB4443	85.97	2B
50	IWB36140	86.55	2B
41	IWB28722	86.66	2B
38	IWB28363	86.92	2B
30	IWB19972	87.04	2B
77	IWB66366	87.17	2B
88	IWA3075	87.42	2B
1	AX-94787485	87.75	2B
5	IWB2943	87.82	2B
92	IWA5460	89.20	2B
69	IWB60041	90.69	2B
31	IWB21693	91.07	2B
28	IWB12155	91.12	2B
15	IWB7766	91.48	2B
29	IWB12817	91.86	2B
22	IWB11174	93.33	2B
80	IWB72277	132.52	2B
76	IWB66207	132.91	2B
75	IWB66206	133.08	2B
84	IWA746	133.32	2B
83	IWB74399	133.87	2B
89	IWA3252	134.57	2B
58	IWB48388	134.85	2B
63	IWB54389	134.96	2B
32	IWB22131	135.60	2B
26	IWB12118	135.71	2B
21	IWB10623	136.06	2B
10	IWB5978	145.38	2B
2	AX-95256064	0.00	2D
21	IWB55334	16.55	2D
1	AX-94761296	21.76	2D
3	IWB918	68.70	2D
6	IWB8162	76.48	2D
5	IWB4076	76.75	2D
7	IWB8439	77.12	2D
15	IWB35998	77.38	2D
9	IWB11119	77.48	2D
18	IWB46011	77.60	2D
25	IWB65385	77.67	2D
26	IWA144	77.73	2D
22	IWB58201	78.33	2D
24	IWB62940	78.74	2D
28	IWA5542	89.07	2D
17	IWB41295	89.50	2D
27	IWA5252	108.95	2D
19	IWB49744	112.61	2D
12	IWB29533	112.82	2D
4	IWB972	112.99	2D
14	IWB32719	113.22	2D
11	IWB22201	113.49	2D
16	IWB39799	114.06	2D
54	IWA3177	0.00	3A
50	IWB72446	0.16	3A
22	IWB12017	0.78	3A
24	IWB14312	0.97	3A
21	IWB11837	1.30	3A
43	IWB52089	1.47	3A
33	IWB35035	1.63	3A
51	IWB72476	3.81	3A
2	AX-94798506	5.94	3A
13	IWB7482	16.99	3A
49	IWB71198	17.69	3A
18	IWB10900	22.61	3A
27	IWB24136	28.77	3A
10	IWB7073	32.52	3A
9	IWB7045	37.15	3A
23	IWB12563	38.32	3A
11	IWB7097	38.55	3A
37	IWB40420	46.79	3A
36	IWB40418	47.05	3A
45	IWB52941	51.74	3A
44	IWB52940	52.66	3A
20	IWB11348	55.51	3A
26	IWB22999	59.01	3A
29	IWB27647	60.26	3A
56	IWA5456	60.40	3A
8	IWB5794	63.77	3A
19	IWB11155	64.05	3A
7	IWB4728	74.41	3A
39	IWB44290	74.99	3A
1	AX-94508109	75.44	3A
5	IWB2350	75.76	3A
28	IWB24803	76.46	3A
32	IWB34922	81.49	3A
30	IWB29898	82.53	3A
55	IWA5067	86.14	3A
4	AX-95116004	86.25	3A
35	IWB37966	94.06	3A
6	IWB4649	94.45	3A
47	IWB58107	94.58	3A
41	IWB47000	94.91	3A
40	IWB44372	95.61	3A
31	IWB32591	95.87	3A
17	IWB9681	122.65	3A
14	IWB8516	123.09	3A
58	IWA7086	124.52	3A
15	IWB8523	125.88	3A
16	IWB8715	126.09	3A
59	IWA8127	127.25	3A
38	IWB41712	128.22	3A
52	IWA2738	129.99	3A
42	IWB50683	130.30	3A
53	IWA2993	130.67	3A
12	IWB7261	130.96	3A
3	AX-94969670	131.92	3A
46	IWB57220	132.44	3A
48	IWB63656	133.02	3A
25	IWB22596	133.55	3A
57	IWA6387	139.71	3A
34	IWB36767	139.82	3A
30	IWB44132	0.00	3B
20	IWB29466	11.10	3B
41	IWB65092	12.94	3B
24	IWB37219	13.17	3B
5	IWB4653	14.19	3B
14	IWB11760	43.77	3B
44	IWB73082	45.66	3B
26	IWB38850	46.54	3B
34	IWB49982	47.29	3B
2	AX-95117727	48.13	3B
19	IWB27781	48.48	3B
46	IWA3726	48.55	3B
6	IWB5332	49.60	3B
1	AX-94454477	49.79	3B
27	IWB41640	49.95	3B
12	IWB9716	50.40	3B
45	IWA2712	50.90	3B
36	IWB53870	51.41	3B
47	IWA6254	64.52	3B
31	IWB44984	66.32	3B
18	IWB25787	67.75	3B
25	IWB38582	68.10	3B
23	IWB35924	68.98	3B
7	IWB5637	69.31	3B
8	IWB6077	69.64	3B
9	IWB7061	78.89	3B
21	IWB31149	80.41	3B
11	IWB8730	87.62	3B
37	IWB55664	88.09	3B
29	IWB44099	95.16	3B
28	IWB44098	95.55	3B
43	IWB72728	95.69	3B
49	IWA8043	96.09	3B
10	IWB7294	100.07	3B
17	IWB14720	110.90	3B
15	IWB12975	111.44	3B
39	IWB60302	112.96	3B
4	IWB3152	115.25	3B
16	IWB13205	123.70	3B
42	IWB72294	125.71	3B
40	IWB62896	127.83	3B
32	IWB46714	128.13	3B
33	IWB47770	138.45	3B
3	AX-95248765	142.03	3B
13	IWB10310	142.98	3B
22	IWB34409	143.44	3B
2	IWB32653	0.00	3D
4	IWB50741	42.58	3D
6	IWA7672	47.74	3D
1	IWB16928	77.53	3D
5	IWB58774	78.98	3D
3	IWB46078	79.36	3D
1	IWB44658	0.00	4A
2	IWB64513	2.03	4A
3	IWB26090	6.84	4A
4	IWB43658	7.35	4A
5	IWB26822	7.80	4A
6	IWB26428	8.13	4A
7	IWA7058	8.72	4A
8	IWB54424	8.99	4A
9	IWA2900	9.12	4A
10	IWB56097	9.14	4A
11	IWB24172	9.14	4A
12	IWB43659	9.14	4A
13	IWA2816	9.14	4A
14	IWA2383	9.21	4A
15	IWB34721	9.21	4A
16	IWB30041	9.21	4A
17	IWA1066	9.55	4A
18	IWA4084	9.57	4A
19	IWB60880	9.58	4A
20	IWB657	10.04	4A
21	IWB65863	10.04	4A
22	IWB51968	11.56	4A
23	IWA4320	15.30	4A
24	IWA4232	15.34	4A
25	IWB22239	15.41	4A
26	IWB60371	15.52	4A
27	IWA5851	16.08	4A
28	IWA7521	16.08	4A
29	IWB52694	16.87	4A
30	IWB8337	19.10	4A
31	IWB35330	30.45	4A
32	IWB52625	34.63	4A
33	BS00062059_51	48.66	4A
34	IWB74057	50.80	4A
35	IWB49391	51.53	4A
10	IWB8197	0.00	4B
43	IWB67263	1.32	4B
48	IWB73506	1.50	4B
22	IWB33242	5.60	4B
55	IWA6457	5.81	4B
15	IWB12274	10.40	4B
12	IWB8794	10.62	4B
38	IWB56032	25.25	4B
36	IWB53190	30.05	4B
47	IWB73063	32.91	4B
53	IWA3290	41.23	4B
32	IWB46249	42.43	4B
19	IWB27326	57.49	4B
2	IWB2965	57.84	4B
44	IWB69938	58.00	4B
35	IWB52318	58.21	4B
16	IWB20396	58.41	4B
21	IWB33082	58.46	4B
25	IWB35352	58.56	4B
41	IWB64397	61.78	4B
34	IWB51658	62.25	4B
30	IWB44068	62.62	4B
29	IWB44058	63.12	4B
8	IWB7195	63.22	4B
14	IWB10599	63.94	4B
27	IWB43381	63.96	4B
13	IWB9697	64.31	4B
11	IWB8746	64.37	4B
33	IWB49052	64.46	4B
7	IWB6952	64.75	4B
1	IWB1998	65.52	4B
17	IWB23337	66.29	4B
5	IWB6048	66.36	4B
28	IWB43522	67.74	4B
56	IWA6461	73.34	4B
46	IWB72130	75.18	4B
52	IWA3279	75.56	4B
24	IWB34604	78.30	4B
37	IWB55667	78.46	4B
20	IWB29648	78.95	4B
49	IWB75098	85.56	4B
18	IWB26089	86.67	4B
40	IWB60914	89.04	4B
26	IWB43355	96.08	4B
9	IWB7379	96.52	4B
3	IWB3246	96.56	4B
4	IWB4448	96.61	4B
51	IWA565	96.92	4B
31	IWB44213	97.33	4B
50	IWA408	104.92	4B
39	IWB57507	105.10	4B
54	IWA3770	106.50	4B
3	IWB11897	0.00	4D
2	IWB8050	4.62	4D
1	AX-94483885	18.80	4D
4	IWB47179	30.59	4D
31	IWB34800	0.00	5A
18	IWB14077	5.78	5A
50	IWB71385	13.25	5A
48	IWB65282	22.52	5A
15	IWB11245	23.94	5A
47	IWB65128	25.76	5A
20	IWB15035	32.46	5A
40	IWB48788	39.87	5A
56	IWA2352	40.63	5A
58	IWA3355	42.74	5A
33	IWB35863	46.73	5A
55	IWA583	48.24	5A
32	IWB35422	48.59	5A
59	IWA4276	60.72	5A
36	IWB38761	70.02	5A
62	IWA6681	70.80	5A
54	IWB74624	72.74	5A
51	IWB71521	73.52	5A
44	IWB55564	73.91	5A
5	IWB3131	75.48	5A
1	AX-95197962	76.27	5A
24	IWB25393	76.66	5A
45	IWB61678	78.38	5A
7	IWB6371	92.57	5A
64	IWA7665	92.93	5A
57	IWA2363	94.81	5A
46	IWB64528	95.93	5A
35	IWB36671	96.85	5A
17	IWB12854	97.20	5A
2	AX-95251140	97.20	5A
19	IWB14493	97.30	5A
21	IWB20618	97.52	5A
3	IWB468	97.87	5A
52	IWB72013	98.15	5A
4	IWB2713	98.25	5A
8	IWB6585	98.33	5A
27	IWB28194	98.40	5A
11	IWB8740	98.66	5A
37	IWB43262	98.83	5A
43	IWB54141	99.09	5A
6	IWB4438	99.46	5A
9	IWB6809	99.75	5A
38	IWB44194	100.32	5A
28	IWB29431	101.17	5A
25	IWB27297	101.50	5A
39	IWB48151	105.71	5A
63	IWA7303	106.83	5A
60	IWA5368	107.92	5A
16	IWB12123	111.25	5A
14	IWB11068	111.58	5A
22	IWB22014	117.35	5A
34	IWB36037	120.06	5A
30	IWB34611	130.98	5A
49	IWB65358	132.71	5A
28	IWB11710	0.00	5B
21	IWB8858	9.68	5B
84	IWA2915	11.76	5B
44	IWB28730	12.46	5B
13	IWB7035	17.69	5B
55	IWB45635	18.13	5B
49	IWB33289	18.92	5B
79	IWA332	22.25	5B
10	IWB4841	22.86	5B
39	IWB25806	24.79	5B
40	IWB25807	24.94	5B
24	IWB9461	27.64	5B
43	IWB27819	29.74	5B
67	IWB62348	33.32	5B
3	AX-95251547	34.47	5B
51	IWB34551	34.83	5B
35	IWB21704	36.34	5B
16	IWB7549	36.66	5B
27	IWB10728	36.83	5B
7	IWB3193	37.56	5B
61	IWB52230	38.96	5B
86	IWA4758	39.08	5B
14	IWB7194	41.81	5B
26	IWB10299	42.75	5B
73	IWB71672	42.84	5B
77	IWB74498	43.91	5B
53	IWB40550	45.55	5B
87	IWA5742	47.16	5B
92	IWA7944	47.86	5B
22	IWB9364	47.91	5B
1	AX-94976637	49.87	5B
81	IWA2180	51.87	5B
82	IWA2536	52.61	5B
66	IWB61034	52.71	5B
50	IWB34521	53.18	5B
30	IWB11879	53.83	5B
85	IWA3025	56.62	5B
52	IWB35878	57.02	5B
91	IWA7795	58.25	5B
57	IWB48223	58.81	5B
18	IWB8176	59.11	5B
54	IWB44452	67.09	5B
63	IWB54772	68.59	5B
34	IWB13747	68.91	5B
45	IWB28901	68.94	5B
58	IWB48402	69.22	5B
68	IWB63903	69.40	5B
9	IWB4203	70.07	5B
88	IWA6895	74.89	5B
60	IWB50811	77.48	5B
90	IWA7735	81.76	5B
38	IWB23949	81.88	5B
37	IWB23151	85.89	5B
29	IWB11813	86.65	5B
31	IWB12087	91.28	5B
59	IWB49340	92.04	5B
5	IWB230	92.30	5B
15	IWB7206	92.48	5B
11	IWB6245	93.61	5B
80	IWA1460	93.99	5B
19	IWB8532	95.89	5B
64	IWB59549	101.29	5B
17	IWB8113	101.63	5B
47	IWB33126	102.85	5B
32	IWB12545	104.12	5B
48	IWB33134	104.48	5B
12	IWB6609	104.57	5B
70	IWB69025	104.95	5B
4	AX-95260160	105.27	5B
75	IWB72048	107.04	5B
46	IWB33084	107.41	5B
83	IWA2659	108.90	5B
62	IWB52362	118.28	5B
72	IWB71624	118.30	5B
33	IWB13284	126.03	5B
36	IWB22900	130.39	5B
74	IWB71986	134.48	5B
78	IWA22	135.57	5B
8	IWB3327	136.61	5B
41	IWB26719	138.61	5B
89	IWA6994	140.67	5B
69	IWB65591	141.14	5B
56	IWB47364	142.78	5B
42	IWB26951	143.02	5B
20	IWB8786	150.38	5B
6	IWB1829	153.11	5B
65	IWB60703	155.36	5B
2	AX-95019636	160.35	5B
1	IWB4139	0.00	5D
5	IWB40957	0.85	5D
4	IWB39447	2.71	5D
6	IWA8360	21.04	5D
41	IWB47513	0.00	6A
28	IWB25143	1.00	6A
46	IWB66015	1.85	6A
30	IWB26414	2.15	6A
26	IWB23519	3.59	6A
49	IWB72428	3.88	6A
50	IWB74005	4.25	6A
48	IWB72413	4.31	6A
63	Rf9	4.44	6A
9	IWB1550	4.74	6A
10	IWB6871	5.07	6A
34	IWB31824	5.45	6A
42	IWB55386	5.66	6A
47	IWB69896	5.87	6A
5	IWB841	6.55	6A
11	IWB3722	8.77	6A
61	CAP11_c1594	14.29	6A
32	IWB28559	18.49	6A
29	IWB26040	19.81	6A
21	IWB8366	20.24	6A
18	IWB7199	20.59	6A
52	IWA1282	20.98	6A
6	IWB846	21.76	6A
38	IWB36291	21.82	6A
25	IWB21588	40.54	6A
51	IWA233	41.32	6A
19	IWB7709	42.08	6A
12	IWB3978	42.85	6A
17	IWB6851	45.65	6A
36	IWB33609	46.01	6A
31	IWB26570	46.55	6A
56	IWA4979	46.76	6A
35	IWB33545	49.87	6A
55	IWA4842	52.42	6A
15	IWB6286	52.79	6A
23	IWB10695	52.88	6A
8	IWB1314	53.20	6A
40	IWB39882	54.31	6A
24	IWB13180	54.45	6A
27	IWB24701	54.54	6A
62	Kukri_c29204_358	55.11	6A
20	IWB8308	56.15	6A
37	IWB34395	56.71	6A
22	IWB8924	58.75	6A
7	IWB1033	58.98	6A
59	IWA6775	59.17	6A
57	IWA5523	59.36	6A
14	IWB5710	60.07	6A
2	AX-95197581	104.60	6A
54	IWA4603	105.14	6A
33	IWB29652	105.53	6A
13	IWB4933	106.05	6A
60	IWA7747	110.01	6A
1	AX-94526138	110.20	6A
39	IWB36618	110.95	6A
53	IWA3066	111.09	6A
4	IWB113	111.32	6A
3	IWB50	111.47	6A
45	IWB65928	112.09	6A
44	IWB64947	112.68	6A
16	IWB6437	113.98	6A
43	IWB63550	115.10	6A
40	IWA921	0.00	6B
15	IWB12660	34.44	6B
31	IWB57351	34.75	6B
8	IWB8673	35.41	6B
12	IWB11777	35.80	6B
18	IWB24997	36.34	6B
28	IWB53511	37.33	6B
44	IWA4010	53.91	6B
17	IWB21500	54.31	6B
7	IWB7468	57.35	6B
39	IWB71392	60.80	6B
11	IWB11643	61.02	6B
4	IWB4600	67.20	6B
45	IWA4521	72.13	6B
35	IWB65701	73.56	6B
16	IWB19578	74.93	6B
25	IWB36369	75.46	6B
43	IWA3634	75.81	6B
19	IWB26473	75.96	6B
5	IWB4705	76.13	6B
3	IWB3623	76.26	6B
41	IWA3450	76.31	6B
22	IWB32975	76.42	6B
21	IWB28902	76.75	6B
13	IWB12201	77.35	6B
1	AX-94654026	77.41	6B
24	IWB36022	77.61	6B
2	IWB2662	82.91	6B
9	IWB8897	83.22	6B
32	IWB58149	83.23	6B
38	IWB70643	83.38	6B
30	IWB55511	83.83	6B
34	IWB64874	88.26	6B
29	IWB53613	88.60	6B
42	IWA3464	88.81	6B
6	IWB7107	92.62	6B
14	IWB12425	93.41	6B
10	IWB10379	99.82	6B
33	IWB63870	102.21	6B
37	IWB67689	130.17	6B
1	AX-94567100	0.00	6D
4	IWB1134	0.23	6D
8	IWB15598	4.14	6D
7	IWB14891	4.36	6D
9	IWB17781	6.19	6D
11	IWB29056	6.56	6D
3	IWB293	6.92	6D
13	IWB58450	7.07	6D
10	IWB24926	7.39	6D
21	IWB9078	0.00	7A
7	IWB5207	6.32	7A
50	IWB67816	9.10	7A
10	IWB6718	11.41	7A
27	IWB12198	11.73	7A
28	IWB19797	13.49	7A
41	IWB46682	19.12	7A
44	IWB52779	19.85	7A
38	IWB35407	19.93	7A
42	IWB51269	21.12	7A
12	IWB6927	21.36	7A
20	IWB9031	21.42	7A
18	IWB8251	22.29	7A
17	IWB7993	22.64	7A
19	IWB8444	23.97	7A
34	IWB35136	24.00	7A
32	IWB34025	26.55	7A
60	IWA7205	26.77	7A
46	IWB60068	27.46	7A
39	IWB35972	27.66	7A
47	IWB63084	28.17	7A
11	IWB6757	28.52	7A
29	IWB20730	29.00	7A
26	IWB11906	29.35	7A
40	IWB37440	30.39	7A
14	IWB7239	30.75	7A
16	IWB7519	31.11	7A
24	IWB11017	31.27	7A
8	IWB5819	31.45	7A
9	IWB6006	31.80	7A
3	AX-95102170	32.53	7A
61	IWA7718	33.17	7A
2	AX-94800607	33.89	7A
51	IWB72486	34.35	7A
5	IWB2013	34.65	7A
31	IWB31301	34.73	7A
4	IWB213	35.01	7A
54	IWA923	35.53	7A
23	IWB11000	36.12	7A
53	IWA810	37.28	7A
6	IWB3767	42.88	7A
35	IWB35178	43.63	7A
13	IWB6963	43.87	7A
49	IWB66071	44.49	7A
55	IWA2775	44.78	7A
52	IWA614	45.16	7A
59	IWA7045	49.23	7A
57	IWA5912	49.99	7A
36	IWB35275	51.69	7A
58	IWA6670	52.05	7A
1	AX-94619861	53.94	7A
43	IWB52523	55.50	7A
56	IWA4620	56.55	7A
22	IWB9574	66.26	7A
30	IWB29819	88.88	7A
37	IWB35278	92.20	7A
15	IWB7269	92.94	7A
33	IWB35043	93.30	7A
48	IWB64099	93.67	7A
26	IWB29117	0.00	7B
54	IWB72316	3.54	7B
56	IWB74023	3.79	7B
5	IWB3369	14.47	7B
18	IWB11170	16.33	7B
21	IWB12630	24.50	7B
59	IWA2893	25.02	7B
32	IWB35941	25.41	7B
8	IWB6883	25.51	7B
11	IWB8019	32.64	7B
23	IWB24334	32.79	7B
31	IWB34204	33.06	7B
49	IWB65888	33.21	7B
4	IWB1666	33.66	7B
7	IWB6255	34.02	7B
3	IWB60	35.12	7B
6	IWB5875	35.20	7B
27	IWB33905	37.53	7B
58	IWA2534	37.68	7B
68	IWA6414	38.03	7B
42	IWB54284	38.07	7B
13	IWB8964	38.18	7B
53	IWB72147	38.47	7B
66	IWA5210	39.36	7B
46	IWB64891	40.10	7B
69	IWA8525	40.48	7B
16	IWB10459	40.92	7B
30	IWB34169	41.10	7B
19	IWB11945	41.10	7B
41	IWB51895	44.76	7B
62	IWA3986	50.44	7B
12	IWB8765	51.20	7B
35	IWB38733	51.99	7B
24	IWB25947	53.36	7B
1	AX-94505411	62.55	7B
40	IWB49750	63.82	7B
64	IWA4701	64.24	7B
33	IWB36066	65.72	7B
15	IWB9899	65.82	7B
14	IWB9120	66.89	7B
50	IWB68100	67.09	7B
28	IWB33977	69.95	7B
51	IWB71577	70.32	7B
52	IWB71789	73.72	7B
2	AX-94690744	82.26	7B
20	IWB12171	83.08	7B
57	IWA2191	99.11	7B
25	IWB28664	99.50	7B
65	IWA4802	100.63	7B
63	IWA4150	101.02	7B
44	IWB60010	101.40	7B
10	IWB7861	103.24	7B
61	IWA3513	106.29	7B
48	IWB65154	107.04	7B
29	IWB33999	108.96	7B
22	IWB13219	109.34	7B
67	IWA5597	110.45	7B
34	IWB38489	117.87	7B
9	IWB7512	118.84	7B
55	IWB73667	119.24	7B
37	IWB45871	120.43	7B
36	IWB44507	122.77	7B
47	IWB65016	123.61	7B
38	IWB48669	123.94	7B
39	IWB49181	124.03	7B
17	IWB10815	124.12	7B
43	IWB58706	124.52	7B
60	IWA3415	124.78	7B
45	IWB60900	125.23	7B
1	AX-94484859	0.00	7D
9	IWB40121	3.78	7D
7	IWB15418	4.04	7D
11	IWB53819	4.41	7D
12	IWA1537	13.81	7D
10	IWB41575	15.07	7D

## Sheet: Table S3
Table S3 Position of the markers (cM) in 21 linkage groups of wheat in BC1 71R1203 mapping population.
Individual	Locus	Position (cM)	Chromosome
36	IWB31610	0.00	1A
49	IWB46112	1.07	1A
6	IWB525	1.28	1A
14	IWB7436	1.64	1A
15	IWB7470	4.55	1A
33	IWB28577	6.78	1A
69	IWA4351	7.02	1A
64	IWB73129	7.43	1A
4	AX-94976542	7.66	1A
53	IWB54277	9.27	1A
48	IWB45546	9.88	1A
25	IWB11202	11.12	1A
12	IWB7203	11.25	1A
63	IWB72794	13.10	1A
60	IWB69805	13.33	1A
19	IWB9312	13.70	1A
13	IWB7233	14.24	1A
70	IWA4506	16.09	1A
30	IWB22005	19.59	1A
32	IWB28549	20.77	1A
59	IWB68106	21.51	1A
65	IWA217	22.23	1A
41	IWB35066	22.48	1A
35	IWB31602	22.98	1A
52	IWB52903	23.44	1A
58	IWB66891	23.85	1A
34	IWB28622	24.09	1A
57	IWB59114	25.41	1A
42	IWB35115	26.60	1A
38	IWB32307	27.20	1A
18	IWB8898	27.52	1A
24	IWB10619	27.64	1A
46	IWB40716	27.91	1A
44	IWB36144	28.46	1A
22	IWB10292	28.64	1A
2	AX-94542559	29.02	1A
68	IWA4291	29.87	1A
8	IWB4741	30.34	1A
72	IWA7173	30.55	1A
29	IWB21382	30.75	1A
56	IWB58903	30.97	1A
21	IWB10042	31.12	1A
5	AX-95225890	31.46	1A
47	IWB43491	31.74	1A
50	IWB46302	32.24	1A
73	IWA7644	32.69	1A
55	IWB56828	33.66	1A
40	IWB35039	38.15	1A
26	IWB11628	39.16	1A
43	IWB36076	43.02	1A
10	IWB6743	43.35	1A
31	IWB23140	45.06	1A
17	IWB8167	46.20	1A
9	IWB6517	46.91	1A
28	IWB12479	48.10	1A
45	IWB40130	48.45	1A
51	IWB47502	48.88	1A
20	IWB9335	50.45	1A
1	AX-94527824	50.84	1A
37	IWB31849	51.99	1A
11	IWB6935	52.72	1A
66	IWA577	54.36	1A
7	IWB3160	56.32	1A
27	IWB11932	56.91	1A
23	IWB10474	57.52	1A
16	IWB7472	57.95	1A
58	IWB69597	0.00	1B
45	IWB53314	8.71	1B
7	IWB2188	9.43	1B
24	IWB12258	9.84	1B
29	IWB29508	9.96	1B
25	IWB12475	10.27	1B
69	IWA6836	11.20	1B
67	IWA4349	14.98	1B
38	IWB35406	27.58	1B
51	IWB61882	28.33	1B
49	IWB60705	29.03	1B
3	AX-95194781	34.69	1B
70	IWA8081	38.32	1B
22	IWB10675	39.14	1B
30	IWB31673	40.65	1B
63	IWB74185	41.12	1B
54	IWB64848	44.91	1B
2	AX-94632321	45.16	1B
28	IWB25041	47.12	1B
34	IWB34737	49.21	1B
31	IWB31680	49.69	1B
53	IWB64623	53.21	1B
14	IWB7846	53.39	1B
42	IWB48875	53.64	1B
1	AX-94492031	55.09	1B
33	IWB31917	55.25	1B
11	IWB7151	55.66	1B
47	IWB59663	56.53	1B
18	IWB9208	58.19	1B
9	IWB6709	61.61	1B
57	IWB68329	62.02	1B
23	IWB10768	65.15	1B
17	IWB9155	67.88	1B
19	IWB9937	68.37	1B
48	IWB60038	72.62	1B
36	IWB35329	73.00	1B
4	IWB456	74.55	1B
61	IWB73738	84.13	1B
21	IWB10582	87.65	1B
15	IWB7869	89.55	1B
39	IWB36371	94.92	1B
32	IWB31871	95.97	1B
46	IWB57627	101.13	1B
10	IWB7059	112.49	1B
50	IWB61210	112.89	1B
64	IWA724	113.68	1B
8	IWB2673	118.72	1B
12	IWB7523	119.84	1B
66	IWA1504	124.83	1B
13	IWB7641	126.38	1B
62	IWB73765	126.73	1B
68	IWA6512	127.71	1B
5	IWB12311	0.00	1D
9	IWB22792	0.64	1D
6	IWB12841	2.16	1D
3	IWB11524	2.53	1D
2	IWB11479	3.31	1D
10	IWB26151	3.93	1D
8	IWB17147	4.84	1D
4	IWB11878	9.13	1D
16	IWB65654	12.66	1D
18	IWA3013	20.68	1D
15	IWB59019	21.81	1D
12	IWB34619	22.73	1D
13	IWB51772	28.06	1D
17	IWA2132	29.68	1D
19	IWA3242	30.74	1D
11	IWB27436	31.34	1D
20	IWA7023	34.49	1D
1	IWB5900	36.67	1D
49	IWB60198	0.00	2A
53	IWB64155	2.95	2A
62	IWB72501	28.36	2A
27	IWB26483	29.86	2A
60	IWB72299	34.04	2A
44	IWB54406	38.49	2A
3	AX-95009146	39.13	2A
52	IWB64018	41.05	2A
2	AX-94970500	42.53	2A
26	IWB14076	42.75	2A
47	IWB58213	44.69	2A
45	IWB55858	50.95	2A
36	IWB43225	51.39	2A
58	IWB70188	52.17	2A
21	IWB10957	53.58	2A
18	IWB9526	60.24	2A
50	IWB62592	60.53	2A
23	IWB11232	62.39	2A
16	IWB8706	63.79	2A
67	IWA1960	65.22	2A
24	IWB11796	70.17	2A
25	IWB12381	70.59	2A
30	IWB32895	71.42	2A
73	IWA7166	72.45	2A
74	IWA7540	73.10	2A
31	IWB33700	74.69	2A
39	IWB45420	74.85	2A
6	IWB2961	76.71	2A
12	IWB8169	77.26	2A
9	IWB7051	77.39	2A
37	IWB43663	77.56	2A
40	IWB47527	77.87	2A
32	IWB34517	78.01	2A
57	IWB70024	90.93	2A
64	IWA1174	91.13	2A
15	IWB8221	93.33	2A
14	IWB8220	93.57	2A
69	IWA2948	96.54	2A
70	IWA5378	101.43	2A
22	IWB11079	105.05	2A
8	IWB6749	105.22	2A
63	IWA562	105.71	2A
13	IWB8202	105.95	2A
46	IWB56992	106.40	2A
11	IWB8064	106.52	2A
29	IWB30108	118.16	2A
28	IWB28073	118.50	2A
33	IWB34593	118.85	2A
17	IWB9401	119.19	2A
61	IWB72463	120.13	2A
41	IWB52303	121.18	2A
42	IWB52304	121.40	2A
5	IWB1996	125.88	2A
68	IWA2526	126.45	2A
35	IWB39005	126.51	2A
1	AX-94594842	127.03	2A
55	IWB67304	127.61	2A
56	IWB67307	127.83	2A
20	IWB10896	128.39	2A
51	IWB63138	129.57	2A
7	IWB5988	130.69	2A
10	IWB7112	131.25	2A
48	IWB59725	132.01	2A
38	IWB45191	132.31	2A
59	IWB70934	132.36	2A
43	IWB53862	132.88	2A
4	AX-95177447	141.36	2A
72	IWA6745	166.10	2A
65	IWA1563	167.49	2A
54	IWB65498	168.04	2A
19	IWB10217	169.65	2A
39	IWB26914	0.00	2B
14	IWB5978	1.10	2B
31	IWB21105	2.10	2B
33	IWB22131	2.50	2B
21	IWB8157	2.75	2B
55	IWB48199	3.12	2B
67	IWB69974	5.36	2B
19	IWB7766	27.50	2B
5	IWB516	29.23	2B
1	AX-94787485	29.91	2B
23	IWB8419	30.66	2B
63	IWB64246	30.98	2B
66	IWB66366	31.51	2B
38	IWB26742	31.96	2B
18	IWB7433	34.02	2B
27	IWB11092	39.19	2B
76	IWA3973	39.59	2B
12	IWB4886	39.72	2B
51	IWB42187	40.10	2B
11	IWB4713	40.21	2B
24	IWB9286	40.73	2B
72	IWA2253	41.42	2B
29	IWB12692	41.73	2B
28	IWB12137	41.93	2B
8	IWB3118	44.94	2B
6	IWB951	45.35	2B
32	IWB21551	45.86	2B
7	IWB1207	46.51	2B
40	IWB27810	48.01	2B
9	IWB4009	48.09	2B
36	IWB24382	48.29	2B
30	IWB13310	48.35	2B
56	IWB49242	48.75	2B
20	IWB7961	48.92	2B
74	IWA3621	49.46	2B
77	IWA4100	49.93	2B
10	IWB4546	50.02	2B
25	IWB9720	50.27	2B
58	IWB57293	50.58	2B
34	IWB22675	51.23	2B
60	IWB60612	51.38	2B
79	IWA6830	51.53	2B
41	IWB30179	53.50	2B
75	IWA3924	53.68	2B
4	AX-95247247	54.18	2B
54	IWB47487	55.65	2B
46	IWB33109	55.82	2B
57	IWB51418	57.40	2B
48	IWB35020	57.46	2B
50	IWB41646	57.97	2B
44	IWB32006	58.37	2B
43	IWB32005	58.46	2B
26	IWB10215	58.97	2B
13	IWB5826	59.01	2B
65	IWB65460	59.48	2B
69	IWB72685	59.96	2B
42	IWB31001	60.78	2B
59	IWB57730	60.83	2B
62	IWB63381	61.36	2B
70	IWB72913	61.78	2B
61	IWB61142	65.88	2B
52	IWB43273	71.46	2B
53	IWB44675	72.96	2B
15	IWB6117	73.41	2B
47	IWB34673	73.78	2B
22	IWB8280	74.80	2B
3	AX-95186189	85.36	2B
80	IWA7120	86.06	2B
64	IWB64873	93.04	2B
16	IWB6356	101.95	2B
35	IWB23330	109.33	2B
2	AX-94929616	114.45	2B
37	IWB25055	116.16	2B
49	IWB36300	121.79	2B
78	IWA4723	122.35	2B
73	IWA2482	122.91	2B
45	IWB32486	124.59	2B
17	IWB7407	124.59	2B
71	IWB74530	125.65	2B
14	IWB8864	0.00	2D
34	IWA1601	0.94	2D
17	IWB10124	2.28	2D
27	IWB43695	4.61	2D
12	IWB8481	4.78	2D
13	IWB8540	5.11	2D
2	AX-94761296	9.04	2D
9	IWB6400	18.08	2D
19	IWB11824	18.56	2D
11	IWB7001	21.71	2D
18	IWB10425	46.29	2D
5	IWB918	49.31	2D
10	IWB6800	49.75	2D
15	IWB9114	49.77	2D
16	IWB9121	51.26	2D
7	IWB4966	52.32	2D
24	IWB34858	56.05	2D
35	IWA5542	64.83	2D
8	IWB6349	66.05	2D
30	IWB65632	85.19	2D
28	IWB44351	85.80	2D
6	IWB4157	85.82	2D
4	IWB564	85.83	2D
32	IWA345	86.03	2D
26	IWB39799	88.20	2D
31	IWA229	91.80	2D
22	IWB28458	98.95	2D
21	IWB20375	102.57	2D
25	IWB35134	109.51	2D
23	IWB32049	114.39	2D
55	IWA3178	0.00	3A
54	IWA3177	0.01	3A
25	IWB14312	11.94	3A
30	IWB29489	17.62	3A
44	IWB61269	21.93	3A
37	IWB39004	23.23	3A
52	IWA390	31.30	3A
41	IWB52089	33.59	3A
47	IWB72476	36.16	3A
19	IWB10900	46.17	3A
27	IWB26070	46.73	3A
31	IWB29572	53.85	3A
21	IWB11992	57.33	3A
11	IWB7045	59.82	3A
39	IWB46039	63.12	3A
10	IWB6993	67.61	3A
13	IWB8579	69.50	3A
33	IWB30485	70.02	3A
7	IWB3798	72.61	3A
53	IWA1611	74.39	3A
17	IWB10228	78.93	3A
20	IWB11348	80.76	3A
28	IWB27980	101.68	3A
9	IWB5794	104.09	3A
57	IWA4851	104.50	3A
16	IWB8831	104.83	3A
14	IWB8683	109.03	3A
38	IWB44290	120.44	3A
8	IWB4728	123.49	3A
61	IWA6907	124.50	3A
6	IWB3320	124.61	3A
63	IWA7564	124.85	3A
22	IWB12173	125.03	3A
45	IWB63579	125.35	3A
43	IWB57220	125.65	3A
12	IWB8484	126.24	3A
49	IWB72653	126.81	3A
46	IWB65336	127.17	3A
48	IWB72591	127.39	3A
24	IWB13817	127.57	3A
18	IWB10578	127.66	3A
42	IWB53387	127.80	3A
3	IWB986	128.92	3A
29	IWB28341	129.08	3A
60	IWA6387	129.74	3A
62	IWA7012	130.39	3A
4	IWB2045	130.85	3A
40	IWB48720	131.57	3A
59	IWA6306	134.65	3A
23	IWB12478	134.99	3A
64	IWA8127	135.09	3A
36	IWB35281	135.74	3A
34	IWB30707	136.27	3A
1	AX-94475547	136.48	3A
35	IWB34922	138.07	3A
56	IWA4804	138.91	3A
32	IWB29898	139.19	3A
26	IWB24367	139.75	3A
58	IWA5067	140.02	3A
2	AX-95116004	141.06	3A
15	IWB8715	141.73	3A
50	IWB73771	165.36	3A
29	IWB9366	0.00	3B
57	IWB57531	6.66	3B
67	IWA3724	8.27	3B
61	IWB65093	13.22	3B
11	IWB4653	13.45	3B
40	IWB27177	24.68	3B
38	IWB24336	25.80	3B
24	IWB8163	26.23	3B
20	IWB7760	32.59	3B
60	IWB64362	37.64	3B
44	IWB34181	39.45	3B
17	IWB6987	44.23	3B
12	IWB5120	46.90	3B
51	IWB38850	51.75	3B
1	AX-94896508	52.32	3B
55	IWB49982	52.75	3B
2	AX-95117727	53.78	3B
66	IWA2712	55.42	3B
22	IWB7909	56.62	3B
16	IWB6894	57.56	3B
58	IWB59313	57.69	3B
10	IWB3631	57.88	3B
56	IWB50286	58.40	3B
43	IWB30974	58.87	3B
6	IWB2481	59.83	3B
54	IWB44919	60.01	3B
48	IWB35616	60.56	3B
69	IWA4755	60.90	3B
46	IWB34974	61.05	3B
19	IWB7412	61.18	3B
53	IWB43862	61.47	3B
32	IWB9910	62.43	3B
68	IWA4685	62.88	3B
42	IWB27477	63.88	3B
34	IWB10723	64.42	3B
27	IWB8550	65.38	3B
71	IWA6655	66.03	3B
13	IWB5831	66.47	3B
4	IWB236	67.58	3B
5	IWB1028	68.08	3B
21	IWB7782	69.44	3B
7	IWB2766	69.73	3B
52	IWB39029	70.25	3B
59	IWB62238	72.15	3B
50	IWB35937	72.68	3B
14	IWB6001	73.16	3B
72	IWA7131	75.56	3B
70	IWA6254	76.18	3B
8	IWB3100	78.38	3B
65	IWA2613	78.68	3B
64	IWA2400	78.86	3B
45	IWB34730	82.70	3B
39	IWB25787	83.22	3B
15	IWB6077	83.79	3B
49	IWB35924	83.90	3B
26	IWB8515	84.42	3B
47	IWB35213	91.27	3B
25	IWB8244	93.58	3B
18	IWB7061	94.75	3B
41	IWB27363	95.92	3B
23	IWB8128	96.50	3B
36	IWB12091	103.08	3B
30	IWB9399	110.68	3B
62	IWB71664	115.61	3B
33	IWB10449	117.78	3B
37	IWB22843	129.45	3B
63	IWB72945	134.60	3B
9	IWB3434	147.46	3B
35	IWB11049	148.07	3B
3	AX-95248765	148.55	3B
31	IWB9589	150.14	3B
28	IWB9011	150.61	3B
6	IWB50741	0.00	3D
9	IWA7672	7.21	3D
8	IWB66028	40.54	3D
7	IWB63958	50.68	3D
22	IWB34577	0.00	4A
3	AX-94765269	5.84	4A
14	IWB8337	6.88	4A
2	AX-94500240	9.93	4A
47	IWA8389	12.10	4A
1	AX-94409394	13.10	4A
5	AX-95233838	13.84	4A
41	IWA3161	16.45	4A
27	IWB52625	19.23	4A
23	IWB38828	21.60	4A
29	IWB53771	21.82	4A
26	IWB48591	24.09	4A
24	IWB39337	29.28	4A
40	IWA1137	32.98	4A
10	IWB6335	35.28	4A
34	IWB60371	36.32	4A
42	IWA4320	37.67	4A
43	IWA4321	37.82	4A
9	IWB5953	38.41	4A
45	IWA4479	39.16	4A
28	IWB52694	39.60	4A
25	IWB45656	43.29	4A
19	IWB28071	44.15	4A
32	IWB57347	50.41	4A
37	IWB65970	56.40	4A
8	IWB5911	58.51	4A
7	IWB1321	59.56	4A
31	IWB55747	66.94	4A
39	IWB74052	71.15	4A
15	IWB12089	73.43	4A
30	IWB54997	74.46	4A
17	IWB24360	78.56	4A
33	IWB58552	82.89	4A
18	IWB26090	99.91	4A
20	IWB28552	102.03	4A
21	IWB34374	105.54	4A
11	IWB6821	109.90	4A
12	IWB7057	111.23	4A
13	IWB8184	118.34	4A
44	IWA4419	119.41	4A
46	IWA6690	120.37	4A
36	IWB64513	121.69	4A
16	IWB22324	128.74	4A
6	IWB657	129.53	4A
35	IWB62804	135.48	4A
4	AX-95195472	137.70	4A
38	IWB70194	137.98	4A
44	IWB65491	0.00	4B
47	IWB71798	6.89	4B
46	IWB67263	7.99	4B
25	IWB33242	8.33	4B
28	IWB35311	9.67	4B
19	IWB22429	10.10	4B
13	IWB8197	11.06	4B
40	IWB55598	15.71	4B
38	IWB53190	25.56	4B
8	IWB6422	26.74	4B
34	IWB46249	32.49	4B
29	IWB35611	48.61	4B
9	IWB6839	49.17	4B
17	IWB12856	50.03	4B
23	IWB27677	50.56	4B
37	IWB52318	54.99	4B
45	IWB65829	55.23	4B
4	IWB2965	55.57	4B
18	IWB20396	55.94	4B
26	IWB34629	56.18	4B
27	IWB34895	56.62	4B
1	IWB1339	57.16	4B
31	IWB39214	58.61	4B
15	IWB11963	58.79	4B
43	IWB64397	59.75	4B
36	IWB51658	59.92	4B
22	IWB25207	61.33	4B
30	IWB36336	61.52	4B
12	IWB8108	61.58	4B
41	IWB55675	61.74	4B
11	IWB7878	61.86	4B
52	IWA2398	62.08	4B
14	IWB9178	64.84	4B
39	IWB53740	65.40	4B
2	IWB1998	65.85	4B
48	IWB74301	66.81	4B
21	IWB25056	68.23	4B
5	IWB3117	69.05	4B
3	IWB2134	70.38	4B
32	IWB43522	71.99	4B
53	IWA6461	72.99	4B
49	IWB74317	74.13	4B
35	IWB48887	79.98	4B
33	IWB44213	85.92	4B
24	IWB27735	87.40	4B
6	IWB3246	87.63	4B
10	IWB7379	87.77	4B
50	IWA27	88.25	4B
7	IWB3567	89.16	4B
51	IWA565	89.89	4B
42	IWB57507	94.27	4B
6	IWA6591	0.00	4D
1	IWB1427	35.66	4D
2	IWB8475	44.56	4D
3	IWB12286	45.65	4D
4	IWB36085	46.71	4D
5	IWB61489	59.14	4D
11	IWB4290	0.00	5A
65	IWB65889	0.56	5A
76	IWA3566	1.66	5A
31	IWB12074	2.78	5A
71	IWA2143	9.23	5A
72	IWA2144	9.58	5A
64	IWB65732	11.11	5A
37	IWB22014	20.44	5A
23	IWB8460	30.84	5A
1	AX-94537094	31.43	5A
24	IWB9265	39.57	5A
46	IWB34969	39.58	5A
22	IWB8393	40.16	5A
79	IWA7623	40.55	5A
59	IWB55464	57.95	5A
55	IWB49048	58.47	5A
52	IWB47051	63.57	5A
40	IWB24389	64.01	5A
61	IWB56233	64.41	5A
9	IWB3848	64.41	5A
54	IWB48920	64.59	5A
5	AX-95251140	67.22	5A
39	IWB22068	69.33	5A
45	IWB34336	70.39	5A
26	IWB10594	70.82	5A
4	AX-94753430	70.84	5A
30	IWB11866	71.39	5A
17	IWB6969	79.27	5A
14	IWB6371	79.78	5A
3	AX-94730618	87.42	5A
77	IWA6706	89.10	5A
42	IWB25393	92.78	5A
69	IWB74624	96.41	5A
50	IWB43741	100.98	5A
48	IWB38761	101.14	5A
47	IWB37063	105.73	5A
66	IWB66780	106.79	5A
21	IWB8258	107.05	5A
20	IWB7875	117.07	5A
73	IWA2412	117.64	5A
35	IWB15035	135.22	5A
53	IWB48095	143.61	5A
16	IWB6827	153.57	5A
68	IWB72378	158.44	5A
19	IWB7440	172.40	5A
11	IWB4410	0.00	5B
105	IWA5802	0.44	5B
88	IWB64287	2.81	5B
28	IWB8786	12.25	5B
2	AX-95137418	14.85	5B
110	IWA6994	15.84	5B
7	IWB1968	16.42	5B
51	IWB26719	16.92	5B
31	IWB9279	17.52	5B
36	IWB9652	17.62	5B
108	IWA6902	19.91	5B
81	IWB55381	21.06	5B
112	IWA7708	21.75	5B
50	IWB25892	22.72	5B
46	IWB22900	22.83	5B
79	IWB53341	23.97	5B
52	IWB26828	24.09	5B
27	IWB8195	26.43	5B
23	IWB7556	27.07	5B
30	IWB9190	27.73	5B
47	IWB22974	27.79	5B
73	IWB44481	27.87	5B
83	IWB56345	28.30	5B
91	IWB70546	28.39	5B
93	IWB71624	28.81	5B
19	IWB6771	31.86	5B
116	IWA7966	38.20	5B
101	IWA4763	38.90	5B
96	IWA2659	39.01	5B
103	IWA4954	39.77	5B
75	IWB47912	40.22	5B
56	IWB29412	42.61	5B
48	IWB23277	42.66	5B
5	IWB1099	43.17	5B
33	IWB9413	43.29	5B
89	IWB69025	43.67	5B
18	IWB6609	44.58	5B
42	IWB12545	45.11	5B
60	IWB33134	45.28	5B
70	IWB40361	45.48	5B
85	IWB62177	48.43	5B
59	IWB33126	48.56	5B
25	IWB8113	50.70	5B
90	IWB69931	51.33	5B
86	IWB62248	58.31	5B
15	IWB6003	60.12	5B
4	IWB230	62.87	5B
21	IWB7206	63.14	5B
58	IWB33063	64.76	5B
54	IWB27379	65.35	5B
8	IWB3483	65.96	5B
107	IWA6718	70.06	5B
37	IWB10635	73.51	5B
98	IWA3002	73.61	5B
113	IWA7735	74.20	5B
49	IWB23949	74.99	5B
44	IWB20439	76.06	5B
77	IWB50811	82.20	5B
102	IWA4829	84.08	5B
34	IWB9580	86.36	5B
63	IWB34430	88.69	5B
10	IWB4203	89.05	5B
114	IWA7815	89.41	5B
45	IWB20926	90.44	5B
43	IWB13747	90.53	5B
64	IWB34489	90.77	5B
97	IWA2969	91.23	5B
68	IWB38178	91.50	5B
6	IWB1429	91.79	5B
26	IWB8176	91.79	5B
17	IWB6307	91.80	5B
35	IWB9615	91.93	5B
78	IWB52934	92.00	5B
84	IWB56759	92.40	5B
69	IWB40107	92.59	5B
76	IWB49648	92.67	5B
82	IWB55646	92.79	5B
67	IWB38085	93.40	5B
39	IWB11879	94.01	5B
9	IWB3560	94.48	5B
74	IWB44988	94.55	5B
62	IWB33430	95.07	5B
115	IWA7944	98.64	5B
32	IWB9364	98.74	5B
40	IWB12343	99.78	5B
104	IWA5742	99.87	5B
71	IWB40550	101.19	5B
57	IWB29582	109.43	5B
80	IWB54368	112.24	5B
24	IWB7932	122.45	5B
109	IWA6946	124.16	5B
111	IWA7153	132.85	5B
61	IWB33310	133.17	5B
55	IWB28730	137.36	5B
3	AX-95205468	144.50	5B
38	IWB11710	146.28	5B
53	IWB26869	147.16	5B
1	IWB5734	0.00	5D
9	IWA8360	23.78	5D
4	IWB39447	47.43	5D
8	IWB55915	48.81	5D
5	IWB40957	50.43	5D
7	IWB50247	50.74	5D
43	IWB67414	0.00	6A
26	IWB33595	2.53	6A
13	IWB10558	3.04	6A
44	IWB71551	3.14	6A
6	IWB4181	4.01	6A
20	IWB23519	4.16	6A
41	IWB66015	4.37	6A
36	IWB55386	5.35	6A
35	IWB53141	8.10	6A
1	IWB841	8.46	6A
4	IWB3722	9.00	6A
15	IWB10958	11.58	6A
7	IWB6044	19.54	6A
23	IWB26040	19.73	6A
46	IWB73288	20.89	6A
30	IWB47595	23.58	6A
38	IWB61593	38.37	6A
40	IWB65633	40.13	6A
42	IWB66392	43.32	6A
31	IWB49012	43.60	6A
37	IWB56969	43.79	6A
10	IWB7827	48.93	6A
47	IWA233	49.95	6A
9	IWB7709	53.29	6A
5	IWB3978	53.45	6A
48	IWA1589	59.49	6A
19	IWB13089	60.05	6A
16	IWB11102	60.29	6A
24	IWB26570	60.72	6A
52	IWA6654	60.96	6A
27	IWB42599	73.52	6A
51	IWA5778	77.27	6A
14	IWB10928	78.47	6A
28	IWB43367	78.97	6A
11	IWB8049	79.28	6A
3	IWB1314	79.79	6A
22	IWB25244	81.84	6A
33	IWB49929	83.96	6A
21	IWB24366	84.16	6A
12	IWB9048	92.83	6A
50	IWA5523	93.02	6A
2	IWB1033	93.47	6A
32	IWB49919	94.46	6A
34	IWB50538	121.81	6A
39	IWB65198	122.26	6A
18	IWB11953	128.03	6A
49	IWA4603	129.62	6A
25	IWB28230	133.05	6A
53	IWA7894	151.18	6A
8	IWB6503	151.73	6A
17	IWB11258	152.11	6A
45	IWB73185	152.70	6A
29	IWB47326	153.82	6A
20	IWB9682	0.00	6B
66	IWB71435	0.59	6B
61	IWB57351	0.90	6B
16	IWB7729	1.14	6B
19	IWB9057	1.69	6B
27	IWB11777	2.39	6B
62	IWB59107	15.23	6B
12	IWB6216	23.15	6B
71	IWA1901	23.36	6B
76	IWA4010	31.29	6B
34	IWB21500	31.39	6B
58	IWB53808	32.90	6B
26	IWB11643	33.50	6B
11	IWB5908	33.65	6B
38	IWB25627	37.87	6B
24	IWB10716	38.14	6B
72	IWA2375	40.27	6B
48	IWB44083	41.93	6B
42	IWB31754	42.20	6B
56	IWB49734	44.04	6B
64	IWB61231	44.15	6B
45	IWB35555	46.20	6B
25	IWB11233	46.24	6B
67	IWB72415	46.56	6B
50	IWB45340	46.65	6B
10	IWB5586	46.80	6B
5	IWB1195	46.90	6B
73	IWA2937	46.90	6B
74	IWA3450	47.68	6B
9	IWB3623	47.87	6B
2	AX-94654026	47.92	6B
3	AX-95082015	48.03	6B
44	IWB35426	48.07	6B
39	IWB26473	48.38	6B
32	IWB19685	49.20	6B
35	IWB21680	50.19	6B
6	IWB1614	50.34	6B
36	IWB23748	50.83	6B
52	IWB46924	50.85	6B
7	IWB1645	50.93	6B
65	IWB61770	51.07	6B
8	IWB2613	51.38	6B
54	IWB49000	51.86	6B
70	IWA1679	52.38	6B
63	IWB60027	52.60	6B
43	IWB34014	53.20	6B
59	IWB53899	53.37	6B
37	IWB25091	53.89	6B
1	AX-94624138	55.99	6B
31	IWB14386	56.58	6B
53	IWB47568	56.80	6B
77	IWA4521	60.03	6B
23	IWB10697	64.77	6B
13	IWB6694	68.76	6B
30	IWB12455	69.04	6B
57	IWB53613	70.61	6B
75	IWA3464	70.85	6B
14	IWB7107	73.15	6B
29	IWB12425	74.63	6B
15	IWB7662	75.98	6B
33	IWB19986	79.32	6B
46	IWB35852	79.54	6B
21	IWB10041	83.15	6B
55	IWB49568	83.46	6B
69	IWA1485	84.11	6B
22	IWB10649	85.27	6B
68	IWB72540	92.29	6B
60	IWB54023	92.98	6B
17	IWB8424	93.16	6B
18	IWB8425	93.54	6B
47	IWB36435	98.86	6B
28	IWB11889	111.73	6B
4	IWB464	112.21	6B
49	IWB44669	113.24	6B
5	IWB28753	0.00	6D
6	IWB49483	0.63	6D
1	IWB1134	8.00	6D
51	IWB49784	0.00	7A
70	IWB74437	0.40	7A
16	IWB8847	0.94	7A
20	IWB10118	2.02	7A
50	IWB45030	2.55	7A
8	IWB5812	2.70	7A
73	IWA4177	3.04	7A
52	IWB49992	3.38	7A
64	IWB68610	7.68	7A
53	IWB52523	50.74	7A
1	AX-94619861	51.38	7A
72	IWA614	60.97	7A
63	IWB66071	65.01	7A
34	IWB23462	69.05	7A
55	IWB53563	70.87	7A
24	IWB11000	73.32	7A
38	IWB26913	73.60	7A
40	IWB29929	73.87	7A
4	IWB213	74.02	7A
43	IWB34054	74.50	7A
27	IWB11255	74.99	7A
33	IWB21459	81.43	7A
29	IWB11745	81.99	7A
10	IWB6878	83.08	7A
36	IWB25411	83.63	7A
26	IWB11017	84.09	7A
32	IWB19797	88.91	7A
56	IWB53683	91.34	7A
71	IWA363	91.84	7A
46	IWB37440	91.88	7A
17	IWB9009	93.82	7A
30	IWB11906	94.36	7A
31	IWB12628	94.86	7A
45	IWB35972	95.08	7A
60	IWB60068	96.40	7A
62	IWB64354	98.56	7A
15	IWB7993	103.40	7A
68	IWB74061	103.91	7A
39	IWB29484	104.47	7A
11	IWB6927	105.48	7A
18	IWB9031	106.00	7A
19	IWB9696	107.71	7A
42	IWB33938	108.02	7A
12	IWB7554	108.47	7A
54	IWB52818	109.13	7A
65	IWB68859	127.16	7A
9	IWB6011	127.99	7A
69	IWB74161	138.39	7A
21	IWB10168	143.75	7A
23	IWB10707	151.44	7A
41	IWB30960	152.20	7A
66	IWB71950	156.36	7A
25	IWB11004	161.21	7A
67	IWB73433	162.97	7A
2	AX-95023678	164.83	7A
14	IWB7899	165.63	7A
44	IWB35150	166.12	7A
47	IWB41940	168.24	7A
37	IWB26796	168.55	7A
49	IWB42133	169.10	7A
61	IWB62296	169.35	7A
3	AX-95203148	171.33	7A
22	IWB10367	172.98	7A
58	IWB56967	175.75	7A
35	IWB24184	176.72	7A
28	IWB11509	176.99	7A
5	IWB1406	177.56	7A
59	IWB59141	178.02	7A
53	IWB60028	0.00	7B
28	IWB29117	4.27	7B
15	IWB6919	4.69	7B
57	IWB65277	6.41	7B
66	IWB74022	8.58	7B
69	IWA2893	31.52	7B
58	IWB65586	31.99	7B
17	IWB7854	32.57	7B
7	IWB3050	33.73	7B
75	IWA7232	34.86	7B
29	IWB34204	35.44	7B
5	IWB1666	35.87	7B
12	IWB6255	36.11	7B
11	IWB5875	37.39	7B
45	IWB54284	43.78	7B
13	IWB6640	45.54	7B
30	IWB34717	46.61	7B
47	IWB55553	47.62	7B
19	IWB8226	47.65	7B
42	IWB46683	47.87	7B
3	AX-95156314	48.05	7B
34	IWB43965	48.72	7B
37	IWB45142	61.74	7B
25	IWB28473	62.03	7B
46	IWB54467	62.94	7B
48	IWB56260	63.81	7B
40	IWB46260	64.56	7B
24	IWB27692	64.98	7B
1	AX-94505411	68.16	7B
74	IWA6619	68.99	7B
44	IWB49750	69.17	7B
14	IWB6876	69.38	7B
6	IWB2717	70.28	7B
20	IWB9018	70.42	7B
31	IWB41262	70.49	7B
10	IWB5825	70.80	7B
21	IWB9899	71.99	7B
16	IWB7711	72.06	7B
33	IWB43131	72.54	7B
50	IWB56855	72.68	7B
73	IWA6589	73.05	7B
49	IWB56847	73.68	7B
67	IWB74097	73.86	7B
35	IWB44000	75.43	7B
62	IWB71832	75.63	7B
60	IWB71577	76.74	7B
59	IWB68305	77.54	7B
61	IWB71789	86.40	7B
2	AX-94690744	96.22	7B
72	IWA4306	97.28	7B
4	IWB726	105.31	7B
27	IWB28666	112.88	7B
68	IWA431	112.99	7B
26	IWB28664	113.22	7B
63	IWB72241	114.23	7B
64	IWB73054	114.47	7B
18	IWB7861	115.47	7B
65	IWB73579	115.72	7B
41	IWB46543	117.30	7B
9	IWB3581	118.51	7B
23	IWB13219	118.98	7B
56	IWB62475	121.23	7B
38	IWB45661	121.79	7B
39	IWB45871	121.88	7B
71	IWA3675	122.42	7B
32	IWB41905	123.72	7B
51	IWB56900	124.27	7B
70	IWA3415	125.51	7B
36	IWB44608	125.70	7B
55	IWB61978	126.75	7B
22	IWB12638	129.23	7B
43	IWB48669	131.45	7B
8	IWB3312	131.62	7B
52	IWB57013	132.64	7B
54	IWB60900	132.97	7B
4	AX-94653866	0.00	7D
2	AX-94443065	1.10	7D
6	IWB8877	1.42	7D
15	IWB41458	1.96	7D
13	IWB39510	2.51	7D
9	IWB19310	11.37	7D
5	IWB8024	12.06	7D
12	IWB34689	12.64	7D
17	IWA2273	14.96	7D
16	IWA1537	21.15	7D
10	IWB22212	29.90	7D
14	IWB40232	45.66	7D
8	IWB15418	51.88	7D
3	AX-94484859	60.11	7D
11	IWB23802	81.91	7D

## Sheet: Table S4
Table S4 List of the potential candidate genes associated with QTL QRf.lfl-6AS.1, harbouring Rf9, including flanking SNP markers, physical position, strand, gene ID and functional description.
SNP marker	Start	End	Strand	Gene ID (RefSeqv1.1)	Functional description
IWB72428	6596738	6609077	-	TraesCS6A02G013400	Centromere protein O
	6699199	6701391	+	TraesCS6A02G013500	Leucine-rich repeat; Leucine-rich repeat
	6712593	6718806	+	TraesCS6A02G013566
IWB23519	6721481	6725416	+	TraesCS6A02G013600	GTP binding domain; P-loop containing nucleoside triphosphate hydrolase; Circularly permuted (CP)-type guanine nucleotide-binding (G) domain
	6727564	6735295	+	TraesCS6A02G013700	Ubiquitin-like domain; Ubiquitin conserved site; Ubiquitin domain; Ubiquitin-like domain superfamily
	6739737	6740659	+	TraesCS6A02G013800	Large proline-rich protein BAG6
	6741985	6742380	-	TraesCS6A02G013900	Outer envelope protein 61
	6804413	6805120	-	TraesCS6A02G014000	RING/FYVE/PHD zinc finger superfamily protein
	6890789	6893444	-	TraesCS6A02G014100	BURP domain
	6895077	6896267	+	TraesCS6A02G014200	BTB/POZ domain; MATH/TRAF domain; TRAF-like; SKP1/BTB/POZ domain superfamily; BPM
	6972974	6977676	-	TraesCS6A02G014300	NB-ARC; P-loop containing nucleoside triphosphate hydrolase; Virus X resistance protein-like
	7030744	7031007	+	TraesCS6A02G014400	Eukaryotic translation initiation factor 4E-1B
	7079617	7080378	+	TraesCS6A02G014500	Pentatricopeptide repeat; Tetratricopeptide-like helical domain superfamily
	7080576	7081763	+	TraesCS6A02G014600	Pentatricopeptide repeat; Tetratricopeptide-like helical domain superfamily
	7091325	7092320	+	TraesCS6A02G014625	Pentatricopeptide repeat; Tetratricopeptide-like helical domain superfamily
	7145822	7150913	+	TraesCS6A02G014700	NB-ARC; P-loop containing nucleoside triphosphate hydrolase
	7173529	7176806	-	TraesCS6A02G014800	Pentatricopeptide repeat; Tetratricopeptide-like helical domain superfamily
	7184647	7185372	-	TraesCS6A02G014900	Pentatricopeptide repeat; Tetratricopeptide-like helical domain superfamily
	7185555	7186802	-	TraesCS6A02G015000	Pentatricopeptide repeat; Tetratricopeptide-like helical domain superfamily
	7200746	7203756	+	TraesCS6A02G015100	Acetate kinase
	7394432	7395064	-	TraesCS6A02G015200	Mitochondrial transcription termination factor-like
	7397019	7398587	-	TraesCS6A02G015300	Chalcone/stilbene synthase
	7595345	7597050	-	TraesCS6A02G015400	O-methyltransferase domain; Plant methyltransferase dimerisation; O-methyltransferase COMT-type; S-adenosyl-L-methionine-dependent methyltransferase; Winged helix-like DNA-binding domain superfamily; Winged helix DNA-binding domain superfamily
	7697400	7699079	+	TraesCS6A02G015500	Chalcone/stilbene synthase
	7723203	7724777	+	TraesCS6A02G015600	Tetratricopeptide repeat 1; Tetratricopeptide-like helical domain superfamily; Tetratricopeptide repeat-containing domain; Tetratricopeptide repeat
	7731528	7733339	-	TraesCS6A02G015700	F-box domain; F-box-like domain superfamily
	7969464	7977263	+	TraesCS6A02G015800	Chromo/chromo shadow domain; Bromo adjacent homology (BAH) domain; C-5 cytosine methyltransferase; Chromo-like domain superfamily; DNA methylase
	7977652	7981420	+	TraesCS6A02G015900	Mitochondrial transcription termination factor-like
	7983955	7984350	+	TraesCS6A02G015958	Pentatricopeptide repeat; Tetratricopeptide-like helical domain superfamily
	7984451	7984930	+	TraesCS6A02G015967	Pentatricopeptide repeat; Tetratricopeptide-like helical domain superfamily
	7986686	7989822	+	TraesCS6A02G016000	Mitochondrial transcription termination factor-like
	7991233	7992453	+	TraesCS6A02G016100	Mitochondrial transcription termination factor-like
	7997318	8002713	+	TraesCS6A02G016200	Ubiquitin-conjugating enzyme E2; Ubiquitin-conjugating enzyme/RWD-like; Ubiquitin-conjugating enzyme
	8010136	8011082	-	TraesCS6A02G016300	Endosperm transfer cell specific PR9
	8170486	8171640	+	TraesCS6A02G016400	Mitochondrial transcription termination factor-like
	8174985	8176124	+	TraesCS6A02G016500	Mitochondrial transcription termination factor-like
	8197311	8197880	-	TraesCS6A02G016600	Mitochondrial transcription termination factor-like
	8200649	8202396	-	TraesCS6A02G016700	Mitochondrial transcription termination factor-like
	8208530	8212635	-	TraesCS6A02G016800	Mitochondrial transcription termination factor-like
	8387900	8389290	+	TraesCS6A02G016900	S-phase kinase-associated protein 1-like; SKP1/BTB/POZ domain superfamily; SKP1 component
	8394911	8395411	-	TraesCS6A02G017000	Mitochondrial transcription termination factor-like
	8398228	8398521	+	TraesCS6A02G017100	Pyruvate dehydrogenase E1 component subunit alpha
	8598582	8599796	+	TraesCS6A02G017200	F-box domain; F-box associated interaction domain; F-box-like domain superfamily
	8608989	8610176	+	TraesCS6A02G017300	S-phase kinase-associated protein 1-like; SKP1/BTB/POZ domain superfamily; SKP1 component
	8620147	8624582	-	TraesCS6A02G017400	Mitochondrial transcription termination factor-like
	8694483	8700180	-	TraesCS6A02G017500	Oxidoreductase
	8712254	8712775	+	TraesCS6A02G017600	Mitochondrial transcription termination factor-like
	8712903	8713409	+	TraesCS6A02G017700	Mitochondrial transcription termination factor-like
	8714461	8715204	-	TraesCS6A02G017800	F-box associated domain
	8753392	8755186	-	TraesCS6A02G017900	UDP-glucuronosyl/UDP-glucosyltransferase; UDP-glycosyltransferase family
IWB74005	8791105	8792861	-	TraesCS6A02G018000	UDP-glucuronosyl/UDP-glucosyltransferase; UDP-glycosyltransferase family
	8803397	8803858	-	TraesCS6A02G018100	Mitochondrial transcription termination factor-like
	8867153	8869156	-	TraesCS6A02G018200	UDP-glucuronosyl/UDP-glucosyltransferase; UDP-glycosyltransferase family
	8991545	8995187	-	TraesCS6A02G018300	Mitochondrial transcription termination factor-like
	9012310	9015592	-	TraesCS6A02G018400	Protein kinase domain; Leucine-rich repeat; Leucine-rich repeat
	9036553	9046148	-	TraesCS6A02G018500	Protein kinase domain; U box domain; Serine/threonine-protein kinase
IWB72413	9049098	9053672	+	TraesCS6A02G018600	Aspartate/other aminotransferase; Aminotransferases
	9054306	9054875	+	TraesCS6A02G018700	RlpA-like domain superfamily; Kiwellin-like
	9119486	9123059	+	TraesCS6A02G018800	RlpA-like domain superfamily; Kiwellin-like
	9119801	9120055	+	TraesCS6A02G018900	RlpA-like domain superfamily; Kiwellin-like
	9131524	9132066	+	TraesCS6A02G019000	RlpA-like domain superfamily; Kiwellin-like
	9134502	9135071	+	TraesCS6A02G019100	RlpA-like domain superfamily; Kiwellin-like
	9185748	9187177	+	TraesCS6A02G019200	PH01B035L11.2 protein
	9316808	9320161	+	TraesCS6A02G019300	RNA recognition motif domain; Nucleotide-binding alpha-beta plait domain superfamily; RBM48
IWB1550	9321033	9328519	+	TraesCS6A02G019400	Ancestral coatomer element 1
	9336042	9338334	+	TraesCS6A02G019500	Mitochondrial transcription termination factor-like
	9338849	9341832	+	TraesCS6A02G019600	Mitochondrial transcription termination factor-like
	9346961	9348368	+	TraesCS6A02G019700	Short-chain dehydrogenase/reductase SDR; Short-chain dehydrogenase/reductase
	9350241	9351374	+	TraesCS6A02G019800	Mitochondrial transcription termination factor-like
	9355625	9356338	+	TraesCS6A02G019900	Mitochondrial transcription termination factor-like
	9365253	9365759	+	TraesCS6A02G020000	Mitochondrial transcription termination factor-like
	9372298	9378625	-	TraesCS6A02G020100	Protein kinase domain; Serine-threonine/tyrosine-protein kinase
	9460913	9461839	-	TraesCS6A02G020200	2-oxoglutarate (2OG) and Fe(II)-dependent oxygenase superfamily protein
	9461378	9464929	+	TraesCS6A02G020300	Mitochondrial transcription termination factor-like
	9482380	9486337	+	TraesCS6A02G020400	HPT domain superfamily
	9519998	9520468	+	TraesCS6A02G020500	Transcription factor
	9577381	9579529	-	TraesCS6A02G020600	NB-ARC; P-loop containing nucleoside triphosphate hydrolase; Virus X resistance protein-like
	9653592	9654985	-	TraesCS6A02G020700	Photosystem II cytochrome b559
	9697835	9699188	-	TraesCS6A02G020800	Photosystem II cytochrome b559
	9947088	9947723	+	TraesCS6A02G020900	Transcription factor
	10065936	10066669	+	TraesCS6A02G021000	Osmotin/thaumatin-like superfamily
	10137632	10138123	-	TraesCS6A02G021100	Osmotin/thaumatin-like superfamily
	10488206	10490358	+	TraesCS6A02G021200	Peptidase S26A
IWB31824	10491634	10496460	-	TraesCS6A02G021300	Putative S-adenosyl-L-methionine-dependent methyltransferase; S-adenosyl-L-methionine-dependent methyltransferase
	10507193	10511374	-	TraesCS6A02G021400	Mitochondrial transcription termination factor-like
	10517461	10518516	+	TraesCS6A02G021500	EF-hand calcium-binding domain-containing protein 5
IWB55386	10559982	10561177	+	TraesCS6A02G021600	EF-hand calcium-binding domain-containing protein 5
	10918614	10919495	+	TraesCS6A02G021700	D-3-phosphoglycerate dehydrogenase
	10923513	10924481	-	TraesCS6A02G021800	Mitochondrial transcription termination factor-like
	11006033	11007811	-	TraesCS6A02G021900	Leucine-rich repeat domain superfamily
	11114461	11116444	-	TraesCS6A02G022100	Transferase; Chloramphenicol acetyltransferase-like domain superfamily
	11157368	11159968	+	TraesCS6A02G022200	Cytochrome P450; Cytochrome P450
	11162069	11171187	-	TraesCS6A02G022300	LsmAD domain; Ataxin 2
	11231875	11236237	-	TraesCS6A02G022400	Protein kinase domain; Serine/threonine-protein kinase
	11250000	11252434	-	TraesCS6A02G022500	Mitochondrial 28S ribosomal protein S34
	11268350	11274440	+	TraesCS6A02G022600	Biotin/lipoyl attachment; 2-oxoacid dehydrogenase acyltransferase
	11280128	11280811	-	TraesCS6A02G022700	Transcription factor
	11413976	11414807	-	TraesCS6A02G022800	Transferase; Chloramphenicol acetyltransferase-like domain superfamily
	11433070	11434111	-	TraesCS6A02G022900	Transferase; Chloramphenicol acetyltransferase-like domain superfamily
	11496482	11500875	+	TraesCS6A02G023000	Leucine-rich repeat domain superfamily
	11554651	11558118	-	TraesCS6A02G023100	Glycoside hydrolase
	11568527	11571725	-	TraesCS6A02G023200	Glycoside hydrolase
	11587722	11591011	-	TraesCS6A02G023300	Glycoside hydrolase
	11679111	11681611	-	TraesCS6A02G023400	Leucine-rich repeat domain superfamily
	11766624	11767463	-	TraesCS6A02G023500	NBS-LRR resistance-like protein
	11784200	11788121	-	TraesCS6A02G023600	Pentatricopeptide repeat; Tetratricopeptide-like helical domain superfamily; DYW domain
	11790646	11791549	-	TraesCS6A02G023700	Zinc finger
	11840405	11841583	-	TraesCS6A02G023800	F-box-like domain superfamily
	11883792	11886291	-	TraesCS6A02G023900	F-box-like domain superfamily
	11963972	11966414	+	TraesCS6A02G024000	Peptidase C78
	12055217	12058516	+	TraesCS6A02G024100	Leucine-rich repeat; Leucine-rich repeat
	12077818	12079854	+	TraesCS6A02G024200	Leucine-rich repeat; Leucine-rich repeat
	12117881	12120124	-	TraesCS6A02G024300	Protein kinase domain; Serine-threonine/tyrosine-protein kinase
	12131874	12133343	+	TraesCS6A02G024400	Very-long-chain 3-ketoacyl-CoA synthase; FAE1/Type III polyketide synthase-like protein; 3-Oxoacyl-[acyl-carrier-protein (ACP)] synthase III
	12227390	12228092	+	TraesCS6A02G024500	Cytosolic 5'-nucleotidase 3A
	12283563	12287748	+	TraesCS6A02G024600	TMPIT-like
	12288894	12290990	-	TraesCS6A02G024700	Protein kinase domain; Serine-threonine/tyrosine-protein kinase
	12313087	12314289	+	TraesCS6A02G024800	F-box domain; Domain unknown function DUF295; F-box-like domain superfamily
IWB841	12385671	12393820	+	TraesCS6A02G024900	Helicase
